# Supplementary material for: Nanofiber Alignment Regulates NIH3T3 Cell Orientation and Cytoskeletal Gene Expression on Electrospun PCL+Gelatin Nanofibers
Source: PLoS One. 2016 May 19;11(5):e0154806. doi: 10.1371/journal.pone.0154806 (PMC4873125; doi:10.1371/journal.pone.0154806)
Supplement: S1 Table — The listed fold change and results are for the cells on the aligned scaffold relative to cells on the random scaffold. (CSV) [file pone.0154806.s001.csv]

Unigene	Refseq	Symbol	Full Name	Fold Change	p-value from t-test	Result
Mm.391967	NM_007393	Actb	Actin, beta	1.2592	0.007756	upregulated
Mm.259045	NM_146243	Actr2	ARP2 actin-related protein 2 homolog (yeast)	1.0204	0.689969	unable to reject null
Mm.183102	NM_023735	Actr3	ARP3 actin-related protein 3 homolog (yeast)	1.239	0.005799	upregulated
Mm.277687	NM_027180	Arap1	ArfGAP with RhoGAP domain, ankyrin repeat and PH domain 1	1.0087	0.891749	excluded, Ct>30
Mm.41637	NM_029802	Arfip2	ADP-ribosylation factor interacting protein 2	1.1115	0.19521	unable to reject null
Mm.441810	NM_009707	Arhgap6	Rho GTPase activating protein 6	1.3096	0.509456	excluded, Ct>30
Mm.2241	NM_007486	Arhgdib	Rho, GDP dissociation inhibitor (GDI) beta	1.1776	0.073306	unable to reject null
Mm.287267	NM_001003912	Arhgef11	Rho guanine nucleotide exchange factor (GEF) 11	0.9721	0.853505	unable to reject null
Mm.30010	NM_023142	Arpc1b	Actin related protein 2/3 complex, subunit 1B	1.0911	0.138586	unable to reject null
Mm.337038	NM_029711	Arpc2	Actin related protein 2/3 complex, subunit 2	1.1722	0.038195	fold change < 20%
Mm.275942	NM_019824	Arpc3	Actin related protein 2/3 complex, subunit 3	1.0886	0.232668	unable to reject null
Mm.472172	NM_026552	Arpc4	Actin related protein 2/3 complex, subunit 4	1.1695	0.011824	fold change < 20%
Mm.288974	NM_026369	Arpc5	Actin related protein 2/3 complex, subunit 5	1.0987	0.719136	unable to reject null
Mm.249363	NM_011497	Aurka	Aurora kinase A	1.0937	0.076088	unable to reject null
Mm.3488	NM_011496	Aurkb	Aurora kinase B	1.1141	0.076641	unable to reject null
Mm.261572	NM_020572	Aurkc	Aurora kinase C	1.8478	0.172677	excluded, Ct>30
Mm.197534	NM_130862	Baiap2	Brain-specific angiogenesis inhibitor 1-associated protein 2	1.0987	0.029595	fold change < 20%
Mm.482600	NM_145575	Cald1	Caldesmon 1	1.1722	0.043772	fold change < 20%
Mm.285993	NM_009790	Calm1	Calmodulin 1	1.2361	0.102433	unable to reject null
Mm.474948	NM_009806	Cask	Calcium/calmodulin-dependent serine protein kinase (MAGUK family)	1.0861	0.413376	unable to reject null
Mm.4815	NM_007628	Ccna1	Cyclin A1	1.3096	0.509456	excluded, Ct>30
Mm.22592	NM_007630	Ccnb2	Cyclin B2	1.0886	0.321739	unable to reject null
Mm.447553	NM_009861	Cdc42	Cell division cycle 42 homolog (S. cerevisiae)	1.1192	0.14589	unable to reject null
Mm.259655	NM_001033285	Cdc42bpa	Cdc42 binding protein kinase alpha	1.1115	0.419869	unable to reject null
Mm.491103	NM_026772	Cdc42ep2	CDC42 effector protein (Rho GTPase binding) 2	1.1749	0.129348	unable to reject null
Mm.140601	NM_026514	Cdc42ep3	CDC42 effector protein (Rho GTPase binding) 3	1.2333	0.053639	unable to reject null
Mm.445256	NM_007668	Cdk5	Cyclin-dependent kinase 5	1.1454	0.625	excluded, Ct>30
Mm.474282	NM_009871	Cdk5r1	Cyclin-dependent kinase 5, regulatory subunit 1 (p35)	0.9282	0.551336	excluded, Ct>30
Mm.329655	NM_007687	Cfl1	Cofilin 1, non-muscle	1.1803	0.287661	unable to reject null
Mm.426282	NM_007708	Cit	Citron	1.0064	0.898104	unable to reject null
Mm.138740	NM_001081276	Clasp1	CLIP associating protein 1	1.0712	0.457774	unable to reject null
Mm.222272	NM_029633	Clasp2	CLIP associating protein 2	1.0761	0.533289	unable to reject null
Mm.441802	NM_019765	Clip1	CAP-GLY domain containing linker protein 1	1.0041	0.903416	unable to reject null
Mm.255138	NM_009990	Clip2	CAP-GLY domain containing linker protein 2	1.2857	0.035648	unable to reject null
Mm.280125	NM_133656	Crk	V-crk sarcoma virus CT10 oncogene homolog (avian)	1.0911	0.634088	unable to reject null
Mm.490123	NM_007803	Cttn	Cortactin	1.1218	0.199605	unable to reject null
Mm.333893	NM_011370	Cyfip1	Cytoplasmic FMR1 interacting protein 1	1.1038	0.01295	fold change < 20%
Mm.454389	NM_133769	Cyfip2	Cytoplasmic FMR1 interacting protein 2	0.9049	0.56485	excluded, Ct>30
Mm.195916	NM_007858	Diap1	Diaphanous homolog 1 (Drosophila)	1.2163	0.045112	unable to reject null
Mm.28919	NM_019771	Dstn	Destrin	1.0564	0.267389	unable to reject null
Mm.277812	NM_009510	Ezr	Ezrin	1.2219	0.012021	upregulated
Mm.470230	NM_153118	Fnbp1l	Formin binding protein 1-like	1.0937	0.472834	unable to reject null
Mm.481403	NM_172802	Fscn2	Fascin homolog 2, actin-bundling protein, retinal (Strongylocentrotus purpuratus)	1.2886	0.139339	excluded, Ct>30
Mm.21109	NM_146120	Gsn	Gelsolin	0.9477	0.314111	unable to reject null
Mm.207619	NM_016721	Iqgap1	IQ motif containing GTPase activating protein 1	1.0937	0.263415	unable to reject null
Mm.38878	NM_027711	Iqgap2	IQ motif containing GTPase activating protein 2	1.3096	0.509456	excluded, Ct>30
Mm.15409	NM_010717	Limk1	LIM-domain containing, protein kinase	1.3036	0.030005	upregulated
Mm.390323	NM_010718	Limk2	LIM motif-containing protein kinase 2	1.1803	0.012605	fold change < 20%
Mm.285453	NM_008502	Llgl1	Lethal giant larvae homolog 1 (Drosophila)	1.1115	0.361225	unable to reject null
Mm.485351	NM_001199136	Macf1	Microtubule-actin crosslinking factor 1	1.0087	0.868628	unable to reject null
Mm.185026	NM_022012	Map3k11	Mitogen-activated protein kinase kinase kinase 11	1.2276	0.038258	unable to reject null
Mm.27970	NM_011950	Mapk13	Mitogen-activated protein kinase 13	1.4431	0.457409	excluded, Ct>30
Mm.143877	NM_007896	Mapre1	Microtubule-associated protein, RP/EB family, member 1	1.1296	0.191148	unable to reject null
Mm.132237	NM_153058	Mapre2	Microtubule-associated protein, RP/EB family, member 2	1.0937	0.191317	unable to reject null
Mm.1287	NM_010838	Mapt	Microtubule-associated protein tau	1.2163	0.583826	excluded, Ct>30
Mm.258986	NM_007928	Mark2	MAP/microtubule affinity-regulating kinase 2	1.0786	0.48498	unable to reject null
Mm.34441	NM_010797	Mid1	Midline 1	1.2023	0.281265	unable to reject null
Mm.138876	NM_010833	Msn	Moesin	1.239	0.015974	upregulated
Mm.443428	NM_008633	Map4	Microtubule-associated protein 4	1.1507	0.121304	unable to reject null
Mm.33360	NM_139300	Mylk	Myosin, light polypeptide kinase	1.3433	0.007512	upregulated
Mm.250604	NM_001081044	Mylk2	Myosin, light polypeptide kinase 2, skeletal muscle	1.3096	0.509456	excluded, Ct>30
Mm.181485	NM_010878	Nck1	Non-catalytic region of tyrosine kinase adaptor protein 1	1.0962	0.158754	unable to reject null
Mm.483157	NM_010879	Nck2	Non-catalytic region of tyrosine kinase adaptor protein 2	1.1885	0.173444	unable to reject null
Mm.260227	NM_011035	Pak1	P21 protein (Cdc42/Rac)-activated kinase 1	1.1776	0.174303	unable to reject null
Mm.21876	NM_027470	Pak4	P21 protein (Cdc42/Rac)-activated kinase 4	1.0299	0.810644	unable to reject null
Mm.271744	NM_019410	Pfn2	Profilin 2	1.2276	0.014362	unable to reject null
Mm.211477	NM_153412	Phldb2	Pleckstrin homology-like domain, family B, member 2	1.3249	0.031067	unable to reject null
Mm.38370	NM_011086	Pikfyve	Phosphoinositide kinase, FYVE finger containing	1.2191	0.132433	unable to reject null
Mm.489819	NM_027892	Ppp1r12a	Protein phosphatase 1, regulatory (inhibitor) subunit 12A	1.1375	0.128761	unable to reject null
Mm.451578	NM_001081307	Ppp1r12b	Protein phosphatase 1, regulatory (inhibitor) subunit 12B	1.1322	0.291733	excluded, Ct>30
Mm.331389	NM_008913	Ppp3ca	Protein phosphatase 3, catalytic subunit, alpha isoform	1.0937	0.225859	unable to reject null
Mm.274432	NM_008914	Ppp3cb	Protein phosphatase 3, catalytic subunit, beta isoform	1.1534	0.067274	unable to reject null
Mm.469963	NM_009007	Rac1	RAS-related C3 botulinum substrate 1	1.0861	0.671401	unable to reject null
Mm.273804	NM_012025	Racgap1	Rac GTPase-activating protein 1	1.1641	0.037405	fold change < 20%
Mm.472057	NM_009041	Rdx	Radixin	1.2219	0.080542	unable to reject null
Mm.318359	NM_016802	Rhoa	Ras homolog gene family, member A	1.2191	0.028556	upregulated
Mm.6710	NM_009071	Rock1	Rho-associated coiled-coil containing protein kinase 1	1.1401	0.101461	unable to reject null
Mm.389682	NM_198109	Ssh1	Slingshot homolog 1 (Drosophila)	0.9218	0.530802	excluded, Ct>30
Mm.440381	NM_177710	Ssh2	Slingshot homolog 2 (Drosophila)	1.3907	0.085916	unable to reject null
Mm.378957	NM_019641	Stmn1	Stathmin 1	1.0515	0.273928	unable to reject null
Mm.310902	NM_009384	Tiam1	T-cell lymphoma invasion and metastasis 1	1.2248	0.276148	unable to reject null
Mm.9684	NM_009499	Vasp	Vasodilator-stimulated phosphoprotein	0.9609	0.586824	unable to reject null
Mm.4735	NM_009515	Was	Wiskott-Aldrich syndrome homolog (human)	1.3096	0.509456	excluded, Ct>30
Mm.41353	NM_031877	Wasf1	WASP family 1	1.0347	0.662419	unable to reject null
Mm.1574	NM_028459	Wasl	Wiskott-Aldrich syndrome-like (human)	1.1401	0.113133	unable to reject null
Mm.163	NM_009735	B2m	Beta-2 microglobulin	0.8904	0.161803	Housekeeping
Mm.304088	NM_008084	Gapdh	Glyceraldehyde-3-phosphate dehydrogenase	1.0836	0.540205	Housekeeping
Mm.3317	NM_010368	Gusb	Glucuronidase, beta	1.0371	0.756475	Housekeeping
Mm.2180	NM_008302	Hsp90ab1	Heat shock protein 90 alpha (cytosolic), class B member 1	0.9994	0.966986	Housekeeping
